# Supplementary material for: Effect of Different Physical Therapy Interventions on Brain-Derived Neurotrophic Factor Levels in Chronic Musculoskeletal Pain Patients: A Systematic Review
Source: Life (Basel). 2023 Jan 5;13(1):163. doi: 10.3390/life13010163 (PMC9867147; doi:10.3390/life13010163)
Supplement: Supplementary file 1 [file life-13-00163-s001.zip]

Archive with 1 entries (1 files):
- life-2048255-supplementary.pdf
